# Supplementary material for: The Respiratory Burst of Human Granulocytes Is Mostly Independent of Potassium
Source: Biomolecules. 2025 Sep 25;15(10):1362. doi: 10.3390/biom15101362 (PMC12564300; doi:10.3390/biom15101362)
Supplement: Supplementary file 1 [file biomolecules-15-01362-s001.zip]

Archive with 1 entries (1 files):
- biomolecules-3724916-supplementary.pdf
